# Supplementary material for: Evaluation of the Effect of Morphological Structure on Dilatational Tracheostomy Interference Location and Complications with Ultrasonography and Fiberoptic Bronchoscopy
Source: J Clin Med. 2024 May 9;13(10):2788. doi: 10.3390/jcm13102788 (PMC11122435; doi:10.3390/jcm13102788)
Supplement: Supplementary file 1 [file jcm-13-02788-s001.zip]

Archive with 1 entries (1 files):
- supplementary file.mp4
